# Supplementary material for: Prevalence of anemia and its associated factors among children under five years of age attending at Guguftu health center, South Wollo, Northeast Ethiopia
Source: PLoS One. 2019 Jul 5;14(7):e0218961. doi: 10.1371/journal.pone.0218961 (PMC6611584; doi:10.1371/journal.pone.0218961)
Supplement: S1 Dataset — (XLSX) [file pone.0218961.s002.xlsx]

## Sheet: Data
CODE	AGE	AGE1	SEX	RESIDENC	EDUCATIO	MOTHEROC	INCOME	COMPLMEN	NUMBEROF	BIRTHORD	BIRTHINT	SHOE	CURRENTW	HEIGHT	MUAC	HISTORYM	PARASITE	HB	Anemia	severity	Anemia2	AgeGroupChildren	AgeGroupChildren2	Income33	MotherEducation	BirthOrder4	NoofSiblinglessthan5	MothersAgeGroup	LowMUAC	wasted	underweight	stunted	wastedcat	underweightcat	stuntedcat	malnutrition
1	18	35	1	1	1	1	500	2	1	1	0	1	9.5	69	11	2	1	12.6	0	0	2	2	1	1	1	1	1	2	1	0	0	2	0	0	1	1
2	8	21	2	2	3	4	250	2	1	1	0	2	8.5	71	13	2	1	9.3	1	2	1	1	1	1	2	1	1	1	2	0	0	0	0	0	0	0
3	6	24	2	1	2	4	500	1	2	2	2.9	2	6	56	11	2	1	8	1	2	1	1	1	1	1	2	2	1	1	0	0	2	0	0	1	1
4	36	27	1	1	1	4	850	2	1	1	0	1	10	89	14	2	1	10	1	1	1	4	2	2	1	1	1	1	2	1	2	1	1	1	1	1
5	50	32	1	1	1	1	900	2	1	1	0	1	13	84	13	2	1	12	0	0	2	5	2	2	1	1	1	2	2	0	0	2	0	0	1	1
6	47	25	2	2	3	4	1200	2	1	1	0	2	14	91	14	2	2	11.3	0	0	2	4	2	2	2	1	1	1	2	0	0	1	0	0	1	1
7	12	21	1	2	3	1	550	2	1	1	0	2	70	6	12	2	1	14	0	0	2	2	1	1	2	1	1	1	1	2	2	1	1	1	1	1
8	31	23	1	2	3	1	250	2	1	2	4	1	10.5	77	14.5	2	2	10	1	1	1	3	2	1	2	2	1	1	2	0	1	2	0	1	1	1
9	8	24	2	1	1	1	1000	2	1	1	0	2	7	61	11	2	1	7	1	2	1	1	1	2	1	1	1	1	1	0	0	2	0	0	1	1
10	13	20	2	1	4	1	1200	2	1	1	0	1	9	71	11	2	1	9	1	2	1	2	1	2	3	1	1	1	1	0	0	0	0	0	0	0
11	13	26	1	1	3	1	400	2	2	3		1	8.5	72	11	2	2	8	1	2	1	2	1	1	2	3	2	1	1	0	0	1	0	0	1	1
13	14	39	1	2	1	4	450	2	2	2	2.3	1	7	70	10.5	2	1	9.3	1	2	1	2	1	1	1	2	2	3	1	1	2	2	1	1	1	1
14	36	28	1	2	4	2	1500	2	1	1	0	1	12.5	90	12	2	1	12	0	0	2	4	2	2	3	1	1	2	1	0	0	0	0	0	0	0
15	50	35	1	2	1	4	900	2	2	1	3.2	1	13	96	13	2	1	12	0	0	2	5	2	2	1	1	2	2	2	0	0	1	0	0	1	1
16	24	21	2	1	4	1	600	2	1	1	0	1	9	71	11	2	1	11	0	0	2	3	2	1	3	1	1	1	1	0	1	2	0	1	1	1
17	12	25	1	1	3	4	1450	2	1	1	0	2	8	80	13	2	1	11.3	0	0	2	2	1	2	2	1	1	1	2	2	0	0	1	0	0	1
18	41	30	2	1	4	2	1000	2	1	1	0	1	11	81	12	2	1	11	0	0	2	4	2	2	3	1	1	2	1	0	1	2	0	1	1	1
19	26	28	1	2	3	1	500	2	2	2	2.6	1	8	79	11	2	1	11	0	0	2	3	2	1	2	2	2	2	1	2	2	2	1	1	1	1
20	23	25	2	2	1	1	800	2	1	1	0	1	10	79	12	2	1	11	0	0	2	2	1	2	1	1	1	1	1	0	0	1	0	0	1	1
21	13	22	2	2	3	1	250	2	1	1	0	2	6.5	74	11	2	1	10	1	1	1	2	1	1	2	1	1	1	1	2	2	0	1	1	0	1
22	14	20	1	2	1	1	300	2	1	1	0	1	7	76	11	2	1	9	1	2	1	2	1	1	1	1	1	1	1	2	2	0	1	1	0	1
23	6	20	2	1	3	1	300	2	1	1	0	2	4	61	10	2	1	9	1	2	1	1	1	1	2	1	1	1	1	2	2	1	1	1	1	1
24	13	38	2	2	1	1	1400	2	2	2	3	1	7	78	12	2	1	12	0	0	2	2	1	2	1	2	2	2	1	2	1	0	1	1	0	1
25	7	22	1	1	4	1	350	2	1	1	0	2	4.5	61	11	2	1	12	0	0	2	1	1	1	3	1	1	1	1	2	2	2	1	1	1	1
26	14	28	1	2	4	1	800	2	1	1	0	1	8.5	80	12	2	1	11	0	0	2	2	1	2	3	1	1	2	1	1	0	0	1	0	0	1
27	53	39	1	2	1	4	850	2	1	1	0	1	13	98	13	2	2	12	0	0	2	5	2	2	1	1	1	3	2	0	1	1	0	1	1	1
28	23	25	1	1	4	1	1700	2	2	2	2.8	1	7.9	76	11	2	1	11	0	0	2	2	1	3	3	2	2	1	1	1	2	2	1	1	1	1
29	29	28	2	1	3	1	750	2	1	1	0	1	10	86	14	2	1	10	1	1	1	3	2	2	2	1	1	2	2	0	0	0	0	0	0	0
30	20	27	1	1	4	3	1500	2	1	1	0	1	10	81	13	2	1	12	0	0	2	2	1	2	3	1	1	1	2	0	0	0	0	0	0	0
31	18	27	2	2	3	4	2500	2	1	1	0	1	10	78	14	2	1	13	0	0	2	2	1	3	2	1	1	1	2	0	0	0	0	0	0	0
32	54	26	2	2	1	1	850	2	1	1	0	1	14	105	14.5	2	1	12.3	0	0	2	5	2	2	1	1	1	1	2	0	0	0	0	0	0	0
33	30	27	1	2	4	2	3700	2	1	1	0	1	10.3	86	14.5	2	1	12	0	0	2	3	2	3	3	1	1	1	2	0	1	1	0	1	1	1
34	18	22	1	2	3	1	1500	2	1	1	0	1	9	80	14	2	1	11.3	0	0	2	2	1	2	2	1	1	1	2	0	0	0	0	0	0	0
35	22	24	1	1	4	1	8000	2	1	1	0	1	8.5	76	12	2	1	10	1	1	1	2	1	3	3	1	1	1	1	0	2	2	0	1	1	1
36	9	35	2	1	1	2	2000	2	2	2	2.3	2	7	71	11	2	1	10	1	1	1	1	1	3	1	2	2	2	1	1	0	0	1	0	0	1
37	48	29	2	2	1	1	800	2	2	1	3.9	1	10.5	96	14	2	1	12	0	0	2	5	2	2	1	1	2	2	2	2	2	0	1	1	0	1
38	9	20	2	1	4	1	700	2	1	1	0	2	7	72	12	2	1	10	1	1	1	1	1	1	3	1	1	1	1	1	0	0	1	0	0	1
39	18	25	2	2	3	1	850	2	1	1	0	1	9	76	12	2	1	11	0	0	2	2	1	2	2	1	1	1	1	0	0	0	0	0	0	0
40	9	21	2	2	3	1	750	2	1	1	0	2	6	73	11	2	1	9	1	2	1	1	1	2	2	1	1	1	1	2	1	0	1	1	0	1
41	38	33	2	1	1	4	1000	2	2	1	3	1	10	83	12	2	1	11	0	0	2	4	2	2	1	1	2	2	1	0	1	2	0	1	1	1
42	7	18	2	2	1	1	900	2	1	1	0	2	5	69	10	2	1	9	1	2	1	1	1	2	1	1	1	1	1	2	2	0	1	1	0	1
43	48	32	1	2	1	1	850	2	2	1	3.5	1	11	93	12	2	2	11	0	0	2	5	2	2	1	1	2	2	1	1	2	1	1	1	1	1
44	26	36	1	2	1	2	100	2	1	1	0	1	9	85	12	2	1	10	1	1	1	3	2	1	1	1	1	2	1	2	2	0	1	1	0	1
45	18	20	2	2	4	1	450	2	1	1	0	1	7.5	83	12	2	1	12	0	0	2	2	1	1	3	1	1	1	1	2	1	0	1	1	0	1
46	15	24	2	2	2	1	1200	2	1	1	0	1	5.5	80	11	2	1	10	1	1	1	2	1	2	1	1	1	1	1	2	2	0	1	1	0	1
47	28	27	1	1	1	1	450	2	2	1	2.1	1	9	83	10	2	1	9	1	2	1	3	2	1	1	1	2	1	1	1	2	1	1	1	1	1
48	9	20	2	1	1	1	500	2	1	1	0	2	6.5	73	10.5	2	1	10	1	1	1	1	1	1	1	1	1	1	1	2	1	0	1	1	0	1
49	10	30	2	2	1	1	800	2	2	2	3.2	2	7	73	10.9	2	1	11	0	0	2	1	1	2	1	2	2	2	1	1	0	0	1	0	0	1
50	15	22	2	2	3	1	600	2	1	1	0	1	7.3	79	10.9	2	1	10	1	1	1	2	1	1	2	1	1	1	1	2	1	0	1	1	0	1
51	24	25	1	1	1	1	650	2	1	1	0	1	9.5	84	11.3	2	1	13	0	0	2	3	2	1	1	1	1	1	1	1	1	0	1	1	0	1
52	8	19	2	1	3	1	1000	2	1	1	0	2	5	69	10	2	1	9	1	2	1	1	1	2	2	1	1	1	1	2	2	0	1	1	0	1
53	20	26	2	2	3	1	950	2	1	1	0	1	10.5	82	13.5	2	1	11	0	0	2	2	1	2	2	1	1	1	2	0	0	0	0	0	0	0
54	13	21	2	2	3	1	800	2	1	1	0	1	7	77	12	2	1	10.3	1	1	1	2	1	2	2	1	1	1	1	2	1	0	1	1	0	1
55	46	36	1	2	1	1	450	2	2	3	3.3	1	13	97	14.5	2	1	12.5	0	0	2	4	2	1	1	3	2	2	2	0	0	0	0	0	0	0
56	19	28	1	1	1	2	1500	2	1	1	0	1	8.5	79	11.5	2	1	10	1	1	1	2	1	2	1	1	1	2	1	1	1	0	1	1	0	1
57	7	19	2	1	3	1	800	2	1	1	0	1	5.5	63	9	2	1	8	1	2	1	1	1	2	2	1	1	1	1	1	2	1	1	1	1	1
58	38	24	1	2	3	1	500	2	1	1	0	1	13.5	85	13.5	2	1	12.5	0	0	2	4	2	1	2	1	1	1	2	0	0	2	0	0	1	1
60	21	31	2	2	1	1	750	2	1	1	0	1	10	81	14	2	1	12.3	0	0	2	2	1	2	1	1	1	2	2	0	0	0	0	0	0	0
61	9	20	1	1	1	1	900	2	1	1	0	2	6	70	11	2	1	10	1	1	1	1	1	2	1	1	1	1	1	2	2	0	1	1	0	1
62	37	31	2	2	1	1	1000	2	1	1	0	1	11.5	89	14	2	1	12	0	0	2	4	2	2	1	1	1	2	2	0	0	1	0	0	1	1
63	52	23	1	2	1	1	900	2	1	1	0	1	13.5	98	12	2	2	10	1	1	1	5	2	2	1	1	1	1	1	0	0	1	0	0	1	1
64	49	28	2	2	3	1	1000	2	1	1	0	1	12.5	97	13	2	1	11.3	0	0	2	5	2	2	2	1	1	2	2	0	1	0	0	1	0	1
65	23	33	2	2	3	4	650	2	1	1	0	1	10.5	81	14.5	2	1	11	0	0	2	2	1	1	2	1	1	2	2	0	0	0	0	0	0	0
66	19	22	2	2	1	1	750	2	1	1	0	1	11.5	82	14	2	1	12	0	0	2	2	1	2	1	1	1	1	2	0	0	0	0	0	0	0
67	12	19	1	1	1	1	700	2	1	1	0	1	7	76	11.5	2	1	10	1	1	1	2	1	1	1	1	1	1	1	2	2	0	1	1	0	1
68	12	35	2	2	1	4	550	1	1	1	0	1	9	79	12.5	2	1	11	0	0	2	2	1	1	1	1	1	2	1	0	0	0	0	0	0	0
69	13	30	1	2	1	4	500	1	1	1	0	2	8	70	13	2	1	10	1	1	1	2	1	1	1	1	1	2	2	0	1	2	0	1	1	1
70	33	30	1	2	1	4	550	2	2	1	2.4	1	10	85	12.5	2	1	10	1	1	1	3	2	1	1	1	2	2	1	0	1	1	0	1	1	1
71	12	20	1	2	4	4	600	1	1	1	0	1	7	67	11.5	2	1	9.3	1	2	1	2	1	1	3	1	1	1	1	0	2	2	0	1	1	1
72	36	33	2	2	1	4	1200	1	1	1	0	1	11.5	92	12.5	2	1	13	0	0	2	4	2	2	1	1	1	2	1	0	0	0	0	0	0	0
73	23	22	2	2	3	1	750	1	1	1	0	1	9.5	75	13	2	1	12.6	0	0	2	2	1	2	2	1	1	1	2	0	0	2	0	0	1	1
74	36	29	2	2	4	4	700	2	1	1	0	1	12.5	93	13	2	1	12	0	0	2	4	2	1	3	1	1	2	2	0	0	0	0	0	0	0
75	31	27	1	2	1	1	600	2	1	1	0	1	10	88	12.5	2	1	10	1	1	1	3	2	1	1	1	1	1	1	1	1	0	1	1	0	1
76	9	29	1	2	1	4	750	2	1	1	0	1	9.5	75	12	2	1	12	0	0	2	1	1	2	1	1	1	2	1	0	0	0	0	0	0	0
77	6	28	2	2	1	4	750	1	1	1	0	2	7	61	12	2	2	10	1	1	1	1	1	2	1	1	1	2	1	0	0	1	0	0	1	1
78	36	35	1	2	1	4	750	2	1	1	0	1	12	95	13	2	1	10.5	1	1	1	4	2	2	1	1	1	2	2	0	0	0	0	0	0	0
79	9	25	1	2	3	4	650	1	1	1	0	1	7.9	73	13	2	1	10	1	1	1	1	1	1	2	1	1	1	2	0	0	0	0	0	0	0
80	36	29	2	2	3	1	750	1	1	1	0	1	10	91	12	2	1	10	1	1	1	4	2	2	2	1	1	2	1	1	1	0	1	1	0	1
81	24	26	2	2	3	1	800	1	2	1	1.9	1	9.5	82	10.5	2	1	10	1	1	1	3	2	2	2	1	2	1	1	0	0	0	0	0	0	0
82	24	22	2	2	4	1	1000	2	1	1	0	1	10	83	12.5	2	1	12	0	0	2	3	2	2	3	1	1	1	1	0	0	0	0	0	0	0
83	16	23	2	2	1	1	1000	2	1	1	0	1	7	79	11	2	1	10.3	1	1	1	2	1	2	1	1	1	1	1	2	2	0	1	1	0	1
84	49	30	2	2	1	1	700	2	1	1	0	1	13.8	85	12	2	1	10	1	1	1	5	2	1	1	1	1	2	1	1	0	2	1	0	1	1
85	18	24	1	2	3	1	500	1	1	1	0	1	7	66	10	2	1	10	1	1	1	2	1	1	2	1	1	1	1	0	2	2	0	1	1	1
86	48	28	2	2	1	1	900	2	2	1	3.6	1	10.5	86	10	2	1	11	0	0	2	5	2	2	1	1	2	2	1	0	2	2	0	1	1	1
87	24	28	1	2	1	1	700	1	1	1	0	1	9.4	80	12	2	1	11	0	0	2	3	2	1	1	1	1	2	1	0	1	1	0	1	1	1
88	16	24	2	2	1	1	600	2	2	2	3.2	1	7.6	80	11	2	1	10	1	1	1	2	1	1	1	2	2	1	1	2	1	0	1	1	0	1
89	10	25	2	2	1	1	500	2	1	1	0	2	7.5	90	11	2	1	12	0	0	2	1	1	1	1	1	1	1	1	2	0	0	1	0	0	1
90	12	26	2	2	3	1	800	2	1	1	0	2	5	75	10	2	1	11	0	0	2	2	1	2	2	1	1	1	1	2	2	0	1	1	0	1
91	14	25	2	2	1	1	600	2	1	1	0	1	7	69	10	2	1	10	1	1	1	2	1	1	1	1	1	1	1	0	1	1	0	1	1	1
92	27	27	1	2	1	1	900	2	1	1	0	1	8.3	87	12	2	1	12	0	0	2	3	2	2	1	1	1	1	1	2	2	0	1	1	0	1
93	16	27	2	2	3	1	1000	1	2	2	3	1	75	80	11	2	1	10	1	1	1	2	1	2	2	2	2	1	1	2	1	0	1	1	0	1
94	8	19	1	1	4	1	800	2	1	1	0	2	6.5	69	11	2	1	10	1	1	1	1	1	2	3	1	1	1	1	1	1	0	1	1	0	1
95	11	19	2	2	1	1	550	2	1	1	0	2	6.9	73	10.5	2	1	9.3	1	2	1	1	1	1	1	1	1	1	1	1	1	0	1	1	0	1
96	9	28	1	2	3	1	1200	2	1	1	0	2	6.5	64	11	2	1	10	1	1	1	1	1	2	2	1	1	2	1	0	1	2	0	1	1	1
97	6	20	1	1	1	1	2000	2	1	1	0	2	5	80	10	2	1	11	0	0	2	1	1	3	1	1	1	1	1	2	2	0	1	1	0	1
98	7	20	1	2	3	1	1500	2	1	1	0	2	5	66	10	2	1	12	0	0	2	1	1	2	2	1	1	1	1	2	2	0	1	1	0	1
99	15	24	1	2	1	1	750	2	1	1	0	1	8.3	79	10.3	2	1	10	1	1	1	2	1	2	1	1	1	1	1	1	1	0	1	1	0	1
100	24	28	1	2	4	2	1000	2	1	1	0	1	9	83	11.9	2	1	11.3	0	0	2	3	2	2	3	1	1	2	1	1	1	0	1	1	0	1
101	25	25	2	2	1	1	900	2	1	1	0	1	8.4	70	10	2	1	12	0	0	2	3	2	2	1	1	1	1	1	0	1	2	0	1	1	1
102	24	27	2	2	3	1	700	2	1	1	0	1	7.5	68	11	2	1	11	0	0	2	3	2	1	2	1	1	1	1	0	2	2	0	1	1	1
103	12	20	1	2	3	1	800	2	1	1	0	1	6.5	66	10	2	1	10	1	1	1	2	1	2	2	1	1	1	1	0	2	2	0	1	1	1
104	9	24	2	2	4	1	600	2	1	1	0	2	6	65	11	2	1	12	0	0	2	1	1	1	3	1	1	1	1	0	1	1	0	1	1	1
105	6	19	2	2	1	4	500	2	1	1	0	2	5.4	60	10	2	1	10	1	1	1	1	1	1	1	1	1	1	1	0	1	1	0	1	1	1
106	12	25	2	2	1	1	400	2	1	1	0	2	6.5	75	10	2	1	11.3	0	0	2	2	1	1	1	1	1	1	1	2	1	0	1	1	0	1
107	9	26	2	2	3	1	700	2	1	1	0	2	6	75	11	2	1	12	0	0	2	1	1	1	2	1	1	1	1	2	1	0	1	1	0	1
108	8	27	1	2	3	1	600	2	1	1	0	2	5	60	11	2	1	10	1	1	1	1	1	1	2	1	1	1	1	1	2	2	1	1	1	1
109	24	26	2	2	1	1	900	2	1	1	0	1	9.6	79	11	2	1	12	0	0	2	3	2	2	1	1	1	1	1	0	0	1	0	0	1	1
110	36	23	1	2	1	1	500	2	2	1	3	1	10.5	84	12	2	1	11	0	0	2	4	2	1	1	1	2	1	1	0	1	2	0	1	1	1
111	24	26	2	2	1	1	750	2	1	1	0	2	9.5	86	12	2	1	10	1	1	1	3	2	2	1	1	1	1	1	1	0	0	1	0	0	1
112	30	28	1	1	1	1	570	2	1	1	0	1	8.6	87	10.3	2	1	10	1	1	1	3	2	1	1	1	1	2	1	2	2	0	1	1	0	1
113	39	29	1	1	1	1	470	2	1	1	0	1	9.7	90	11	2	1	11	0	0	2	4	2	1	1	1	1	2	1	2	2	1	1	1	1	1
114	40	30	2	1	2	1	620	2	1	1	0	1	10	89	11	2	1	11	0	0	2	4	2	1	1	1	1	2	1	1	2	1	1	1	1	1
115	42	32	2	1	1	1	580	2	1	1	0	1	9.7	85	10.5	2	1	10	1	1	1	4	2	1	1	1	1	2	1	0	2	2	0	1	1	1
116	39	22	1	1	1	1	800	2	1	1	0	1	6	82	11	2	1	11	0	0	2	4	2	2	1	1	1	1	1	2	2	2	1	1	1	1
117	31	29	1	1	4	1	570	2	1	1	0	1	8.6	85	11	2	1	12	0	0	2	3	2	1	3	1	1	2	1	2	2	1	1	1	1	1
118	29	26	2	1	1	1	580	2	1	1	0	1	7.5	80	10	2	1	12	0	0	2	3	2	1	1	1	1	1	1	2	2	2	1	1	1	1
119	34	28	2	1	4	1	910	2	1	1	0	1	6	85	11	2	1	12	0	0	2	3	2	2	3	1	1	2	1	2	2	1	1	1	1	1
120	17	34	1	1	1	1	630	2	1	1	0	1	7	82	12	2	1	11	0	0	2	2	1	1	1	1	1	2	1	2	2	0	1	1	0	1
121	24	29	1	1	4	1	780	2	2	2	1.6	1	8	90	11	2	1	11	0	0	2	3	2	2	3	2	2	2	1	2	2	0	1	1	0	1
122	36	31	1	1	1	1	850	2	1	1	0	1	12	89	10	2	1	12	0	0	2	4	2	2	1	1	1	2	1	0	0	1	0	0	1	1
123	8	37	1	1	1	1	620	1	2	1	1.7	1	7	75	9.3	2	1	10.3	1	1	1	1	1	1	1	1	2	2	1	2	0	0	1	0	0	1
124	24	30	1	2	1	1	750	2	1	1	0	1	9.2	79	10.9	2	1	11	0	0	2	3	2	2	1	1	1	2	1	0	1	1	0	1	1	1
125	12	28	2	2	3	1	350	2	1	1	0	2	8	78	11	2	1	12	0	0	2	2	1	1	2	1	1	2	1	1	0	0	1	0	0	1
126	49	28	2	2	3	1	1000	2	1	1	0	1	12.5	97	13	2	2	11.3	0	0	2	5	2	2	2	1	1	2	2	0	0	0	0	0	0	0
127	24	25	2	2	2	4	1000	2	1	1	0	1	10	85	14	2	1	14	0	0	2	3	2	2	1	1	1	1	2	0	0	0	0	0	0	0
128	8	30	2	2	1	1	1200	2	1	1	0	2	6	67	10	2	2	14.3	0	0	2	1	1	2	1	1	1	2	1	1	1	0	1	1	0	1
129	24	33	1	2	1	4	1700	2	1	1	0	1	8.5	65	10	2	1	12	0	0	2	3	2	3	1	1	1	2	1	0	2	2	0	1	1	1
130	6	20	2	2	1	1	450	2	1	1	0	2	5.8	71	12.7	2	1	10	1	1	1	1	1	1	1	1	1	1	2	2	1	0	1	1	0	1
131	7	36	2	2	1	4	1400	2	1	1	0	2	6.8	70	10.9	2	1	10.3	1	1	1	1	1	2	1	1	1	2	1	1	0	0	1	0	0	1
132	12	23	2	2	4	1	1900	2	1	1	0	1	7.2	73	12.4	2	1	12.7	0	0	2	2	1	3	3	1	1	1	1	1	0	0	1	0	0	1
133	7	28	2	2	1	4	650	2	1	1	0	1	5.4	59	11	2	1	12	0	0	2	1	1	1	1	1	1	2	1	0	2	2	0	1	1	1
134	7	32	1	2	3	1	700	2	2	2	4	1	6	70	11.5	2	1	17	0	0	2	1	1	1	2	2	2	2	1	2	2	0	1	1	0	1
135	13	30	2	1	1	4	475	1	1	1	0	1	7.1	81	12.3	2	1	10	1	1	1	2	1	1	1	1	1	2	1	2	1	0	1	1	0	1
136	36	35	2	2	2	4	1000	2	1	1	0	1	11	77	13.4	2	1	13	0	0	2	4	2	2	1	1	1	2	2	0	0	2	0	0	1	1
137	15	26	2	2	3	1	900	2	1	1	0	1	7.9	80	13.4	2	1	12.3	0	0	2	2	1	2	2	1	1	1	2	2	0	0	1	0	0	1
138	9	31	2	2	4	2	700	2	2	2	2	1	7.3	79	10.5	2	1	11.3	0	0	2	1	1	1	3	2	2	2	1	2	0	0	1	0	0	1
139	11	29	1	1	3	1	800	2	2	2	3.1	1	7	77	10.7	2	1	11.6	0	0	2	1	1	2	2	2	2	2	1	2	1	0	1	1	0	1
140	20	29	1	2	1	1	1000	2	2	2	3.2	1	9.3	79	11	2	1	10.6	1	1	1	2	1	2	1	2	2	2	1	0	0	0	0	0	0	0
141	16	24	2	2	1	1	750	2	1	1	0	1	9.1	81	10.3	2	1	10	1	1	1	2	1	2	1	1	1	1	1	0	0	0	0	0	0	0
142	8	37	1	2	4	4	1300	2	1	1	0	2	9	74	13	2	1	14	0	0	2	1	1	2	3	1	1	2	2	0	0	0	0	0	0	0
143	9	33	1	2	3	4	975	2	1	1	0	2	7.6	77	12.7	2	1	14	0	0	2	1	1	2	2	1	1	2	2	2	0	0	1	0	0	1
144	12	36	1	2	1	1	900	2	1	1	0	1	9	80	13	2	1	13	0	0	2	2	1	2	1	1	1	2	2	0	0	0	0	0	0	0
145	9	30	1	2	1	1	1900	2	1	1	0	2	7	76	13	2	1	14	0	0	2	1	1	3	1	1	1	2	2	2	1	0	1	1	0	1
146	17	30	2	2	1	1	950	2	2	2	2.1	1	7.2	81	11.3	2	1	10.3	1	1	1	2	1	2	1	2	2	2	1	2	1	0	1	1	0	1
147	6	37	2	2	2	4	1800	2	1	1	0	2	6	67	13	2	1	14.3	0	0	2	1	1	3	1	1	1	2	2	1	0	0	1	0	0	1
148	13	20	2	1	2	4	1800	2	1	1	0	1	6.1	81	12.6	2	1	11	0	0	2	2	1	3	1	1	1	1	2	2	2	0	1	1	0	1
149	12	21	1	1	3	1	1000	2	1	1	0	2	7.5	78	10.9	2	1	10.3	1	1	1	2	1	2	2	1	1	1	1	2	1	0	1	1	0	1
150	8	20	2	2	4	1	980	2	1	1	0	2	6	67	13	2	1	14.5	0	0	2	1	1	2	3	1	1	1	2	1	1	0	1	1	0	1
151	9	19	2	1	1	1	1200	2	1	1	0	2	6.5	74	11	2	1	10.6	1	1	1	1	1	2	1	1	1	1	1	2	1	0	1	1	0	1
152	10	21	2	2	3	1	760	2	1	1	0	2	6	72	10.9	2	1	10.1	1	1	1	1	1	2	2	1	1	1	1	2	2	0	1	1	0	1
153	7	26	1	2	2	1	1700	2	1	1	0	2	8	95	13	2	1	14	0	0	2	1	1	3	1	1	1	1	2	2	0	0	1	0	0	1
154	18	21	2	2	4	2	1500	2	1	1	0	1	9.5	83	14.3	2	1	12.6	0	0	2	2	1	2	3	1	1	1	2	0	0	0	0	0	0	0
155	7	19	1	2	3	1	850	2	1	1	0	2	5.3	63	10.5	2	1	9	1	2	1	1	1	2	2	1	1	1	1	2	2	2	1	1	1	1
156	24	25	2	2	1	1	950	2	1	1	0	1	8	82	13	2	1	12	0	0	2	3	2	2	1	1	1	1	2	2	2	0	1	1	0	1
157	15	27	1	2	4	4	750	1	1	1	0	1	7.3	79	11.9	2	1	12	0	0	2	2	1	2	3	1	1	1	1	2	2	0	1	1	0	1
158	16	21	1	2	3	1	1000	2	1	1	0	2	7	79	11	2	1	12	0	0	2	2	1	2	2	1	1	1	1	2	2	0	1	1	0	1
159	12	21	1	1	1	4	1700	2	1	1	0	1	7.9	75	13.2	2	1	13.5	0	0	2	2	1	3	1	1	1	1	2	1	0	0	1	0	0	1
160	18	23	1	1	3	1	1200	2	1	1	0	1	9	79	12	2	1	11.3	0	0	2	2	1	2	2	1	1	1	1	0	0	0	0	0	0	0
161	48	28	2	2	1	1	1900	2	1	1	0	1	14	98	13.9	2	1	14.7	0	0	2	5	2	3	1	1	1	2	2	0	0	0	0	0	0	0
162	6	30	1	2	1	4	1500	2	1	1	0	2	8	72	13	2	1	14	0	0	2	1	1	2	1	1	1	2	2	0	0	0	0	0	0	0
163	8	20	1	1	1	1	900	2	1	1	0	2	8	76	13	2	1	13.9	0	0	2	1	1	2	1	1	1	1	2	1	0	1	1	0	1	1
164	16	33	2	2	1	4	870	2	1	1	0	1	9.4	79	14	2	1	14	0	0	2	2	1	2	1	1	1	2	2	0	0	0	0	0	0	0
165	15	37	2	2	1	4	900	2	1	1	0	1	9.2	79	13	2	1	14	0	0	2	2	1	2	1	1	1	2	2	0	0	0	0	0	0	0
166	9	30	1	2	1	4	1600	2	1	1	0	2	6	77	13	2	1	14.9	0	0	2	1	1	3	1	1	1	2	2	2	2	0	1	1	0	1
167	12	28	1	2	2	1	500	2	1	1	0	1	10	76	12.6	2	1	13.1	0	0	2	2	1	1	1	1	1	2	2	0	0	0	0	0	0	0
168	6	20	1	2	3	4	1300	2	1	1	0	2	8	74	12	2	1	13	0	0	2	1	1	2	2	1	1	1	1	0	0	0	0	0	0	0
169	18	27	2	2	3	1	850	2	1	1	0	1	8	81	11.5	2	1	12	0	0	2	2	1	2	2	1	1	1	1	1	1	0	1	1	0	1
170	9	30	2	1	1	4	1600	2	1	1	0	2	7	97	12.4	2	1	14	0	0	2	1	1	3	1	1	1	2	1	2	0	0	1	0	0	1
171	16	35	2	2	1	4	900	2	1	1	0	1	8.4	82	12.3	2	1	12	0	0	2	2	1	2	1	1	1	2	1	1	0	0	1	0	0	1
172	8	23	2	1	2	4	1400	2	1	1	0	2	7	73	12	2	1	13.3	0	0	2	1	1	2	1	1	1	1	1	1	0	0	1	0	0	1
173	48	23	2	1	1	4	1300	2	1	1	0	2	12.6	97	15	2	1	14	0	0	2	5	2	2	1	1	1	1	2	0	0	0	0	0	0	0
174	8	25	1	1	4	1	750	2	1	1	0	1	6	65	12	2	1	16.5	0	0	2	1	1	2	3	1	1	1	1	1	2	1	1	1	1	1
175	7	35	2	2	1	1	1100	2	1	1	0	2	7	70	12	2	1	13	0	0	2	1	1	2	1	1	1	2	1	0	0	0	0	0	0	0
176	9	29	2	2	2	1	500	2	1	1	0	1	7	75	13	2	1	14.7	0	0	2	1	1	1	1	1	1	2	2	2	0	0	1	0	0	1
177	48	24	2	2	3	1	900	2	1	1	0	1	13	97	14	2	1	12.3	0	0	2	5	2	2	2	1	1	1	2	0	0	0	0	0	0	0
178	9	31	2	1	3	2	1200	2	2	3	2	2	7	70	11.5	2	1	10.3	1	1	1	1	1	2	2	3	2	2	1	0	0	0	0	0	0	0
179	57	30	1	1	3	2	1500	2	1	1	0	2	14.5	105	14	2	1	12.3	0	0	2	5	2	2	2	1	1	2	2	0	0	0	0	0	0	0
180	21	25	2	2	3	1	1000	2	2	2	2.8	1	10.5	83	12	2	1	11	0	0	2	2	1	2	2	2	2	1	1	0	0	0	0	0	0	0
181	18	18	1	2	1	1	500	2	1	1	0	1	6	61	11.4	2	1	10.3	1	1	1	2	1	1	1	1	1	1	1	0	2	2	0	1	1	1
182	14	26	2	2	4	1	1000	2	1	3	3	1	11	80	12	2	1	12	0	0	2	2	1	2	3	3	1	1	1	0	0	0	0	0	0	0
183	48	36	2	2	1	1	1500	2	1	2	2	1	12	89	12	2	1	13.3	0	0	2	5	2	2	1	2	1	2	1	0	1	2	0	1	1	1
184	9	22	2	1	3	1	2000	2	1	1	0	2	6	61	10.5	2	1	8.6	1	2	1	1	1	3	2	1	1	1	1	0	1	2	0	1	1	1
185	35	30	1	1	1	1	800	2	1	3	2	1	12	86	11.7	2	1	12	0	0	2	3	2	2	1	3	1	2	1	0	0	1	0	0	1	1
186	45	26	2	2	4	1	1500	2	0	2	2	1	9	78	10.8	2	1	11.3	0	0	2	4	2	2	3	2	0	1	1	0	2	2	0	1	1	1
187	37	27	1	2	3	1	600	2	2	3	2	1	10	91	10.3	2	1	11	0	0	2	4	2	1	2	3	2	1	1	1	1	0	1	1	0	1
188	58	33	1	2	1	1	500	2	2	4	2	1	12	90	11.9	2	1	13	0	0	2	5	2	1	1	4	2	2	1	0	2	2	0	1	1	1
189	42	30	2	2	1	1	400	2	2	3	1.6	1	10.9	80	10.8	2	1	13	0	0	2	4	2	1	1	3	2	2	1	0	1	2	0	1	1	1
190	18	40	1	2	1	1	700	2	2	5	3	1	8.5	73	12.1	2	1	10	1	1	1	2	1	1	1	4	2	3	1	0	1	2	0	1	1	1
191	8	22	1	2	4	1	450	1	1	1	0	2	6.4	66	11	9	2	7.6	1	2	1	1	1	1	3	1	1	1	1	0	1	1	0	1	1	1
192	7	35	1	2	1	1	750	1	2	2	3.5	2	5	60	10	2	2	6.6	1	3	1	1	1	2	1	2	2	2	1	1	2	2	1	1	1	1
193	7	30	2	2	1	4	500	2	1	1	0	2	5.8	63	11.5	2	1	6.3	1	3	1	1	1	1	1	1	1	2	1	0	1	1	0	1	1	1
194	34	35	2	2	3	1	500	2	2	2	2	1	10.6	85	12.5	2	1	11.3	0	0	2	3	2	1	2	2	2	2	1	0	0	1	0	0	1	1
195	42	30	2	2	1	1	800	2	0	1	0	1	10.4	83	12.9	2	1	10	1	1	1	4	2	2	1	1	0	2	2	0	1	2	0	1	1	1
196	37	25	2	2	2	1	500	2	0	1	0	1	10.9	85	12.1	2	1	12	0	0	2	4	2	1	1	1	0	1	1	0	1	2	0	1	1	1
197	54	30	2	2	3	1	800	2	2	4	3	1	12	87	12.6	2	1	12.3	0	0	2	5	2	2	2	4	2	2	2	0	1	2	0	1	1	1
198	49	35	2	2	1	1	600	2	2	3	2	1	10.1	79	12.7	2	1	10.3	1	1	1	5	2	1	1	3	2	2	2	0	2	2	0	1	1	1
199	45	30	2	2	1	1	600	2	2	3	3	1	11.9	89	12.2	2	1	11	0	0	2	4	2	1	1	3	2	2	1	0	1	2	0	1	1	1
200	34	30	2	2	1	1	1000	2	2	4	2	1	8.3	72	10.5	2	1	9	1	2	1	3	2	2	1	4	2	2	1	0	2	2	0	1	1	1
201	6	19	2	2	1	1	500	1	1	1	0	2	6	60	10	2	1	8.3	1	2	1	1	1	1	1	1	1	1	1	0	0	1	0	0	1	1
202	19	25	2	2	3	1	600	2	1	1	0	1	7.6	77	10.7	2	1	9.3	1	2	1	2	1	1	2	1	1	1	1	1	1	0	1	1	0	1
203	49	40	2	2	1	1	800	2	2	4	3	1	12.5	91	12.5	2	2	12	0	0	2	5	2	2	1	4	2	3	1	0	0	2	0	0	1	1
204	12	25	2	1	1	1	500	2	0	1	0	1	6.5	62	12.5	2	1	9.6	1	2	1	2	1	1	1	1	0	1	1	0	1	2	0	1	1	1
205	26	32	2	1	1	1	1500	2	2	3	2	1	8.5	75	11	2	1	8	1	2	1	3	2	2	1	3	2	2	1	0	1	2	0	1	1	1
206	17	25	2	1	1	1	600	2	0	1	0	1	8.7	67	11.6	2	1	10	1	1	1	2	1	1	1	1	0	1	1	0	0	2	0	0	1	1
207	30	35	2	1	1	1	1000	2	2	2	1.5	1	10.9	85	10.4	2	1	9	1	2	1	3	2	2	1	2	2	2	1	0	0	0	0	0	0	0
208	24	20	1	2	1	1	1000	2	1	1	0	1	9.7	79	12.4	2	1	10.3	1	1	1	3	2	2	1	1	1	1	1	0	1	1	0	1	1	1
209	36	24	1	2	1	1	500	2	1	1	0	1	9.2	77	12.6	2	1	10	1	1	1	4	2	1	1	1	1	1	2	0	2	2	0	1	1	1
210	52	40	1	2	1	1	600	2	2	4	2	1	11.6	85	11.6	2	2	10	1	1	1	5	2	1	1	4	2	3	1	0	2	2	0	1	1	1
211	21	30	1	2	1	1	300	2	2	2	2	1	9.1	84	12	2	1	13	0	0	2	2	1	1	1	2	2	2	1	1	1	0	1	1	0	1
212	19	24	1	1	3	1	1500	2	0	1	0	1	8.2	72	12.3	2	1	10.3	1	1	1	2	1	2	2	1	0	1	1	0	1	2	0	1	1	1
213	6	20	1	1	4	1	1000	1	0	1	0	2	5.1	57	10	2	1	8	1	2	1	1	1	2	3	1	0	1	1	0	2	2	0	1	1	1
214	14	19	1	2	1	1	700	1	0	1	0	2	8.5	79	11.5	2	1	8.6	1	2	1	2	1	1	1	1	0	1	1	1	0	0	1	0	0	1
215	36	25	1	2	1	1	700	2	0	1	0	1	11.7	87	13	2	1	13	0	0	2	4	2	1	1	1	0	1	2	0	0	1	0	0	1	1
216	32	23	1	2	1	1	1000	2	3	2	1	1	10.2	80	11.8	2	1	12	0	0	2	3	2	2	1	2	2	1	1	0	1	2	0	1	1	1
217	24	30	1	2	5	3	2000	2	1	3	3	1	11	85	12.5	2	1	12	0	0	2	3	2	3	3	3	1	2	1	0	0	0	0	0	0	0
218	58	37	1	1	4	1	2500	2	2	2	3	1	12	87	12.5	2	1	13	0	0	2	5	2	3	3	2	2	2	1	0	2	2	0	1	1	1
219	6	20	2	1	3	1	1000	1	0	1	0	2	3	50	9	2	1	7.6	1	2	1	1	1	2	2	1	0	1	1	0	2	2	0	1	1	1
220	6	20	2	1	1	1	800	1	0	1	0	2	4.5	56	11.5	2	2	9	1	2	1	1	1	2	1	1	0	1	1	0	2	2	0	1	1	1
221	36	30	2	1	3	1	700	2	0	1	0	1	10.1	88	12	2	1	12.6	0	0	2	4	2	1	2	1	0	2	1	0	1	1	0	1	1	1
222	50	30	2	1	1	1	800	2	1	2	2	1	13	94	12	2	1	12	0	0	2	5	2	2	1	2	1	2	1	0	0	1	0	0	1	1
223	17	22	2	2	4	1	600	2	1	1	0	1	8	71	12	2	1	11	0	0	2	2	1	1	3	1	1	1	1	0	0	2	0	0	1	1
224	21	32	2	2	1	1	400	2	2	3	2	1	8.5	72	11.6	2	1	10.6	1	1	1	2	1	1	1	3	2	2	1	0	1	2	0	1	1	1
225	14	19	2	2	1	1	700	2	1	1	0	1	7	65	11.5	2	1	10	1	1	1	2	1	1	1	1	1	1	1	0	1	2	0	1	1	1
226	11	19	2	2	1	1	1000	2	1	1	0	1	6	62	11.5	2	1	8.6	1	2	1	1	1	2	1	1	1	1	1	0	2	2	0	1	1	1
227	14	20	1	2	1	1	500	2	1	1	0	1	6.2	62	11.5	2	1	11.6	0	0	2	2	1	1	1	1	1	1	1	0	2	2	0	1	1	1
228	29	23	1	2	3	1	800	2	2	1	1	1	10.5	86	11	2	1	10.6	1	1	1	3	2	2	2	1	2	1	1	0	0	0	0	0	0	0
229	16	20	1	1	3	1	1000	2	1	1	0	1	5	79	11.5	2	1	9.6	1	2	1	2	1	2	2	1	1	1	1	2	2	0	1	1	0	1
230	29	31	1	2	1	1	550	2	1	1	0	1	10.3	83	11.5	2	1	10.3	1	1	1	3	2	1	1	1	1	2	1	0	1	1	0	1	1	1
231	18	21	2	2	1	1	1000	2	1	1	0	1	7.9	79	10	2	1	9.3	1	2	1	2	1	2	1	1	1	1	1	1	1	0	1	1	0	1
232	23	22	2	2	1	1	850	2	1	1	0	1	9	81	11	2	1	10.3	1	1	1	2	1	2	1	1	1	1	1	0	0	0	0	0	0	0
233	11	21	2	2	3	1	900	2	1	1	0	2	6	73	10	2	1	11	0	0	2	1	1	2	2	1	1	1	1	2	2	0	1	1	0	1
234	7	19	2	1	1	1	1000	2	1	1	0	2	5.6	68	11	2	1	10	1	1	1	1	1	2	1	1	1	1	1	2	1	0	1	1	0	1
235	48	26	1	2	3	1	600	2	2	1	2.5	1	12.3	94	13	2	1	12	0	0	2	5	2	1	2	1	2	1	2	0	1	1	0	1	1	1
236	12	19	2	2	3	1	600	2	1	1	0	1	7	76	12	2	1	10.3	1	1	1	2	1	1	2	1	1	1	1	2	1	0	1	1	0	1
237	32	23	2	2	3	1	450	2	1	1	0	1	10.3	81	10.9	2	1	9.6	1	2	1	3	2	1	2	1	1	1	1	0	1	2	0	1	1	1
238	24	30	2	2	1	1	800	2	0	3	3	1	7.5	69	11.9	2	1	9.6	1	2	1	3	2	2	1	3	0	2	1	0	2	2	0	1	1	1
239	12	40	2	2	1	1	800	2	3	3	1	1	6.5	62	12.2	2	1	9	1	2	1	2	1	2	1	3	2	3	1	0	1	2	0	1	1	1
240	28	30	2	2	1	1	650	2	2	4	2	1	8.1	70	11.3	2	1	10.3	1	1	1	3	2	1	1	4	2	2	1	0	2	2	0	1	1	1
241	41	30	2	2	3	1	1000	2	2	2	3	1	9	77	12.2	2	1	11	0	0	2	4	2	2	2	2	2	2	1	0	2	2	0	1	1	1
242	36	28	2	2	1	1	1000	2	0	2	3	1	8.7	74	12.7	2	1	10.6	1	1	1	4	2	2	1	2	0	2	2	0	2	2	0	1	1	1
243	27	22	2	1	4	2	1200	2	1	1	0	1	12	86	13	2	1	12	0	0	2	3	2	2	3	1	1	1	2	0	0	0	0	0	0	0
244	8	19	1	2	3	1	800	2	1	1	0	2	6.5	68	11	2	1	8.6	1	2	1	1	1	2	2	1	1	1	1	1	1	0	1	1	0	1
245	16	20	2	2	2	1	550	2	1	1	0	1	8.5	77	12	2	1	10.3	1	1	1	2	1	1	1	1	1	1	1	0	0	0	0	0	0	0
246	28	29	1	2	3	1	800	2	2	1	2.1	1	12	83	13	2	1	11.3	0	0	2	3	2	2	2	1	2	2	2	0	0	1	0	0	1	1
247	12	20	2	2	4	1	1000	2	1	1	0	2	7.5	76	10.5	2	1	10	1	1	1	2	1	2	3	1	1	1	1	1	0	0	1	0	0	1
248	21	29	2	2	1	1	1000	2	2	2	2.4	2	10.5	79	11	2	1	10.3	1	1	1	2	1	2	1	2	2	2	1	0	0	0	0	0	0	0
249	38	23	1	2	3	1	650	2	1	1	0	1	12.5	89	13	2	1	11	0	0	2	4	2	1	2	1	1	1	2	0	0	1	0	0	1	1
250	37	26	2	2	3	2	750	2	2	1	1	1	11.9	89	13	2	1	12.3	0	0	2	4	2	2	2	1	2	1	2	0	0	0	0	0	0	0
251	7	20	1	2	3	1	1000	2	1	1	0	2	6.5	63	11	2	1	9	1	2	1	1	1	2	2	1	1	1	1	0	1	2	0	1	1	1
252	28	22	2	1	3	1	1000	2	1	1	0	2	11.9	83	13.5	2	1	12.3	0	0	2	3	2	2	2	1	1	1	2	0	0	1	0	0	1	1
253	7	23	1	2	1	1	700	2	1	1	0	2	6.9	66	11	2	1	9.3	1	2	1	1	1	1	1	1	1	1	1	0	0	0	0	0	0	0
254	41	23	2	2	3	1	950	2	1	1	0	1	13.5	91	12.5	2	1	11.3	0	0	2	4	2	2	2	1	1	1	1	0	0	1	0	0	1	1
255	30	25	2	2	3	2	1000	2	2	1	2.3	1	11	85	13	2	1	12	0	0	2	3	2	2	2	1	2	1	2	0	0	0	0	0	0	0
256	32	28	2	2	3	1	7000	2	2	2	2.2	1	11.7	80	12	2	1	11	0	0	2	3	2	3	2	2	2	2	1	0	0	2	0	0	1	1
257	7	29	2	2	1	1	650	2	2	2	4.1	1	6	66	11	2	1	9.3	1	2	1	1	1	1	1	2	2	2	1	1	1	0	1	1	0	1
258	36	29	1	2	3	1	800	2	3	2	2	1	11.9	86	12	2	1	12	0	0	2	4	2	2	2	2	2	2	1	0	0	1	0	0	1	1
259	56	27	1	2	1	1	650	2	2	2	4.1	1	14.5	98	14	2	1	13	0	0	2	5	2	1	1	2	2	1	2	0	0	1	0	0	1	1
260	31	22	2	2	3	1	800	2	1	1	0	1	13	86	14	2	1	13	0	0	2	3	2	2	2	1	1	1	2	0	0	0	0	0	0	0
261	23	21	2	2	1	1	1000	2	1	1	0	1	9.6	80	12	2	1	10	1	1	1	2	1	2	1	1	1	1	1	0	0	0	0	0	0	0
262	9	27	1	1	3	2	1200	2	2	3	3.1	2	5.9	71	11	2	1	9	1	2	1	1	1	2	2	3	2	1	1	2	2	0	1	1	0	1
263	21	20	2	2	1	1	750	2	1	1	0	1	9	83	12	2	1	10	1	1	1	2	1	2	1	1	1	1	1	1	0	0	1	0	0	1
264	43	25	1	2	3	1	600	2	1	3	2.8	1	11.9	88	12	2	1	11.6	0	0	2	4	2	1	2	3	1	1	1	0	1	2	0	1	1	1
265	21	23	2	2	3	1	600	2	1	1	0	1	9	80	12	2	1	10	1	1	1	2	1	1	2	1	1	1	1	0	0	0	0	0	0	0
266	20	20	1	2	1	1	628	2	1	1	0	1	7.5	11	10	2	1	11	0	0	2	2	1	1	1	1	1	1	1	1	2	2	1	1	1	1
267	15	29	2	1	1	1	724	2	2	2	2	1	8	11	10	2	2	9.3	1	2	1	2	1	1	1	2	2	2	1	1	2	2	1	1	1	1
268	37	21	2	2	1	1	589	2	1	1	0	1	12		10.5	2	1	13	0	0	2	4	2	1	1	1	1	1	1	0	0	0	0	0	0	0
269	33	31	1	1	1	1	794	2	2	2	2	1	13		10.5	2	1	12.6	0	0	2	3	2	2	1	2	2	2	1	0	0	0	0	0	0	0
270	22	19	2	1	1	1	690	2	1	1	0	1	7.3		10	2	1	11.6	0	0	2	2	1	1	1	1	1	1	1	1	0	0	1	0	0	1
271	31	32	2	2	1	1	850	2	1	1	0	1	8		10	2	1	12.3	0	0	2	3	2	2	1	1	1	2	1	0	0	1	0	0	1	1
272	29	31	1	1	2	2	1400	2	1	1	0	1	10		10	2	1	10.6	1	1	1	3	2	2	1	1	1	2	1	1	1	0	1	1	0	1
273	27	21	2	1	1	1	684	2	1	1	0	1	11		10	2	1	10	1	1	1	3	2	1	1	1	1	1	1	0	1	2	0	1	1	1
274	17	21	2	2	1	1	528	2	1	1	0	1	10		10	2	1	9.6	1	2	1	2	1	1	1	1	1	1	1	2	2	2	1	1	1	1
275	27	20	2	1	1	1	528	2	2	2		1	8		11	2	1	12	0	0	2	3	2	1	1	2	2	1	1	0	0	1	0	0	1	1
276	19	18	1	1	1	1	566	2	1	1	0	1	7		10.5	2	1	11	0	0	2	2	1	1	1	1	1	1	1	0	0	0	0	0	0	0
277	21	19	1	2	1	1	590	2	1	1	0	1	8		11	2	1	11.6	0	0	2	2	1	1	1	1	1	1	1	0	0	2	0	0	1	1
278	10	30	1	2	1	1	1050	2	1	1	0	1	8	70	10	2	1	9.5	1	2	1	1	1	2	1	1	1	2	1	0	0	0	0	0	0	0
279	48	30	1	1	1	1	450	2	1	1	0	1	11	79	13	2	1	10.3	1	1	1	5	2	1	1	1	1	2	2	0	2	2	0	1	1	1
280	7	22	1	2	1	4	1300	2	1	1	0	2	5	62	10	2	1	11.3	0	0	2	1	1	2	1	1	1	1	1	2	2	2	1	1	1	1
281	9	30	1	1	1	1	1300	2	1	1	0	1	8	65	13	2	1	11	0	0	2	1	1	2	1	1	1	2	2	0	0	2	0	0	1	1
282	22	20	2	2	1	1	1000	2	1	1	0	1	11	75	13	2	1	13.3	0	0	2	2	1	2	1	1	1	1	2	0	0	2	0	0	1	1
283	27	30	1	2	3	1	1300	2	1	1	0	1	10.5	80	11.3	2	1	10.3	1	1	1	3	2	2	2	1	1	2	1	0	0	2	0	0	1	1
284	24	27	1	1	2	1	1100	2	1	1	0	1	11	80	13	2	1	10.3	1	1	1	3	2	2	1	1	1	1	2	0	0	1	0	0	1	1
285	50	30	2	2	2	1	1400	2	2	1	2	1	14	107	13	2	1	10.3	1	1	1	5	2	2	1	1	2	2	2	1	0	0	1	0	0	1
286	6	30	1	1	1	1	1350	2	1	1	0	2	5	60	10	2	1	10.3	1	1	1	1	1	2	1	1	1	2	1	1	2	2	1	1	1	1
287	24	20	1	2	1	4	960	2	1	1	0	1	11	77	13	2	1	10.3	1	1	1	3	2	2	1	1	1	1	2	0	0	2	0	0	1	1
288	48	29	2	1	4	1	1500	2	2	1	1.6	1	13	92	13	2	1	11.3	0	0	2	5	2	2	3	1	2	2	2	0	0	1	0	0	1	1
289	36	23	2	2	3	1	1050	2	1	1	0	1	11.3	107	13	2	1	13	0	0	2	4	2	2	2	1	1	1	2	2	0	0	1	0	0	1
290	36	35	2	2	3	1	1300	2	2	1	1.6	1	11	90	13	2	1	11.6	0	0	2	4	2	2	2	1	2	2	2	0	0	0	0	0	0	0
291	48	37	1	2	1	4	985	2	2	1	2	1	13	90	13	2	1	13	0	0	2	5	2	2	1	1	2	2	2	0	0	2	0	0	1	1
292	24	23	2	1	1	4	960	2	1	1	0	1	10	80	13	2	1	14.3	0	0	2	3	2	2	1	1	1	1	2	0	0	1	0	0	1	1
293	53	37	1	2	3	1	1700	2	2	1	2	1	14	110	13	2	1	11.5	0	0	2	5	2	3	2	1	2	2	2	2	0	0	1	0	0	1
294	48	35	1	1	1	4	965	2	2	1	1.5	1	14	90	13	2	1	11.5	0	0	2	5	2	2	1	1	2	2	2	0	0	2	0	0	1	1
295	36	38	2	2	1	4	985	2	2	1	1.5	1	13	107	13	2	1	14	0	0	2	4	2	2	1	1	2	2	2	2	0	0	1	0	0	1
296	24	28	1	2	1	1	895	2	1	1	0	1	10	78	12	2	1	10.3	1	1	1	3	2	2	1	1	1	2	1	0	0	2	0	0	1	1
297	8	38	2	2	1	4	725	2	1	1	0	1	8	61	13	2	1	9.4	1	2	1	1	1	1	1	1	1	2	2	0	0	2	0	0	1	1
298	6	24	2	2	1	4	650	2	1	1	0	2	5	62	13	2	1	9.4	1	2	1	1	1	1	1	1	1	1	2	1	2	0	1	1	0	1
299	34	27	1	2	3	1	1500	2	2	1	1	1	13	106	13	2	1	11.3	0	0	2	3	2	2	2	1	2	1	2	2	0	0	1	0	0	1
300	54	37	1	2	1	4	1300	2	1	1	0	1	14	113	13	2	1	13.3	0	0	2	5	2	2	1	1	1	2	2	2	0	0	1	0	0	1
301	48	38	1	1	4	1	1200	2	2	1	1.6	1	13	90	12	2	1	14.3	0	0	2	5	2	2	3	1	2	2	1	0	0	2	0	0	1	1
302	9	23	2	2	1	4	1100	2	1	1	0	1	10	69	10.5	2	1	10.3	1	1	1	1	1	2	1	1	1	1	1	0	0	0	0	0	0	0
303	7	30	2	2	3	1	790	2	1	1	0	1	6.8	60	12	2	1	11.3	0	0	2	1	1	2	2	1	1	2	1	0	0	2	0	0	1	1
304	48	32	1	1	4	1	1500	2	2	1	2	1	14	111	13	2	1	13	0	0	2	5	2	2	3	1	2	2	2	2	0	0	1	0	0	1
305	6	30	2	2	1	4	1050	2	2	2	4	2	5	60	12	2	1	9.3	1	2	1	1	1	2	1	2	2	2	1	0	2	1	0	1	1	1
306	23	30	1	2	1	1	980	2	1	1	0	1	10	78	12	2	1	10.3	1	1	1	2	1	2	1	1	1	2	1	0	0	2	0	0	1	1
307	34	30	1	2	1	4	800	2	1	1	0	1	13	107	12	2	1	13.3	0	0	2	3	2	2	1	1	1	2	1	2	0	0	1	0	0	1
308	50	37	2	1	4	1	1400	2	1	1	0	1	14	110	13	2	1	11	0	0	2	5	2	2	3	1	1	2	2	2	0	0	1	0	0	1
309	6	25	1	2	3	1	1400	2	1	1	0	2	6	60	12	2	1	10.3	1	1	1	1	1	2	2	1	1	1	1	0	1	2	0	1	1	1
310	24	30	1	2	4	1	975	2	2	1	4	1	12	80	13	2	1	14.3	0	0	2	3	2	2	3	1	2	2	2	0	0	1	0	0	1	1
311	8	22	2	1	4	1	890	2	1	1	0	2	8	60	10.5	2	1	10	1	1	1	1	1	2	3	1	1	1	1	0	0	2	0	0	1	1
312	10	27	2	2	1	4	1350	2	2	2	4	1	9	65	12	2	1	10	1	1	1	1	1	2	1	2	2	1	1	0	0	1	0	0	1	1
313	24	32	1	2	1	1	1300	2	1	1	0	1	10	81	12	2	1	10	1	1	1	3	2	2	1	1	1	2	1	0	0	1	0	0	1	1
314	50	27	2	2	1	1	1050	2	1	1	0	1	13.5	108	13	2	1	11	0	0	2	5	2	2	1	1	1	1	2	1	0	0	1	0	0	1
315	10	24	1	2	3	1	930	2	1	1	0	1	7.9	67	11.3	2	1	14	0	0	2	1	1	2	2	1	1	1	1	0	0	1	0	0	1	1
316	8	30	1	2	3	4	1300	2	1	1	0	1	6	65	12	2	1	13.3	0	0	2	1	1	2	2	1	1	2	1	1	2	1	1	1	1	1
317	8	33	1	1	1	4	1100	2	1	1	0	1	8	61	13	2	1	11.3	0	0	2	1	1	2	1	1	1	2	2	0	0	2	0	0	1	1
318	9	30	1	2	1	4	1200	2	1	1	0	1	9	65	12	2	1	13	0	0	2	1	1	2	1	1	1	2	1	0	0	2	0	0	1	1
319	10	28	1	2	4	1	1400	2	1	1	0	1	9	70	12	2	1	10	1	1	1	1	1	2	3	1	1	2	1	0	0	0	0	0	0	0
320	9	25	1	2	1	4	1275	2	1	1	0	1	7.9	68	11	2	1	11.3	0	0	2	1	1	2	1	1	1	1	1	0	0	1	0	0	1	1
321	24	32	2	1	3	1	1000	2	1	1	0	1	11.5	83	13	2	1	13.3	0	0	2	3	2	2	2	1	1	2	2	0	0	0	0	0	0	0
322	7	24	1	1	1	1	1300	2	1	1	0	1	8	60	12	2	1	10	1	1	1	1	1	2	1	1	1	1	1	0	0	2	0	0	1	1
323	28	23	2	1	3	1	1700	2	1	1	0	1	13	85	12	2	1	13.3	0	0	2	3	2	3	2	1	1	1	1	0	0	0	0	0	0	0
324	24	25	1	2	1	4	1500	2	2	2	1.3	1	10	81	12	2	1	10	1	1	1	3	2	2	1	2	2	1	1	0	0	1	0	0	1	1
325	54	37	1	2	1	1	1050	2	1	1	0	1	15	110	13	2	1	10.3	1	1	1	5	2	2	1	1	1	2	2	1	0	0	1	0	0	1
326	48	37	1	2	3	4	975	2	1	1	0	1	12	93	12	2	1	11.3	0	0	2	5	2	2	2	1	1	2	1	0	1	1	0	1	1	1
327	9	29	2	2	1	4	1250	2	1	1	0	1	7.8	67	12	2	1	10.3	1	1	1	1	1	2	1	1	1	2	1	0	0	0	0	0	0	0
328	6	30	2	1	1	4	1300	2	2	1	2.3	2	5	63	10.5	2	1	10.3	1	1	1	1	1	2	1	1	2	2	1	2	2	0	1	1	0	1
330	6	33	1	2	1	1	1500	2	1	1	0	2	6	62	12	2	1	10.3	1	1	1	1	1	2	1	1	1	2	1	0	1	1	0	1	1	1
331	6	30	2	2	1	4	1400	2	1	1	0	2	5	60	11.3	2	1	10.3	1	1	1	1	1	2	1	1	1	2	1	0	2	1	0	1	1	1
332	36	25	2	2	3	4	1200	2	1	1	0	1	12	93	13	2	1	11	0	0	2	4	2	2	2	1	1	1	2	0	0	0	0	0	0	0
333	48	27	2	2	1	1	1000	2	1	1	0	1	13	93	12	2	1	10	1	1	1	5	2	2	1	1	1	1	1	0	0	1	0	0	1	1
334	36	29	2	2	1	1	1100	2	1	1	0	1	13	110	12	2	1	13.3	0	0	2	4	2	2	1	1	1	2	1	2	0	0	1	0	0	1
335	10	26	1	2	3	4	890	2	1	1	0	1	8	60	12	2	1	11	0	0	2	1	1	2	2	1	1	1	1	0	0	2	0	0	1	1
336	24	30	2	2	1	1	940	2	2	2	1.6	1	11	80	13	2	1	13	0	0	2	3	2	2	1	2	2	2	2	0	0	1	0	0	1	1
337	10	38	1	1	3	1	1325	2	1	1	0	1	8	68	12	2	1	13.3	0	0	2	1	1	2	2	1	1	2	1	0	0	1	0	0	1	1
338	51	27	1	1	1	4	975	2	2	1	1.5	1	14	107	13	2	1	10.3	1	1	1	5	2	2	1	1	2	1	2	1	0	0	1	0	0	1
339	27	33	2	1	1	4	1275	2	1	1	0	1	12	82	13	2	1	9.4	1	2	1	3	2	2	1	1	1	2	2	0	0	1	0	0	1	1
340	36	30	1	2	3	1	1030	2	1	1	0	1	11	90	13	2	1	11.3	0	0	2	4	2	2	2	1	1	2	2	0	1	0	0	1	0	1
341	48	35	2	2	3	1	970	2	2	1	1.5	1	13	90	13	2	1	10.3	1	1	1	5	2	2	2	1	2	2	2	0	0	2	0	0	1	1
342	10	38	1	1	3	4	1100	2	1	1	0	1	8	67	11.9	2	1	11.3	0	0	2	1	1	2	2	1	1	2	1	0	0	1	0	0	1	1
343	48	27	1	2	1	1	1150	2	1	1	0	1	14	94	13	2	1	11.3	0	0	2	5	2	2	1	1	1	1	2	0	0	1	0	0	1	1
344	6	25	2	2	3	1	975	2	1	1	0	2	5	60	12	2	1	9.4	1	2	1	1	1	2	2	1	1	1	1	0	2	1	0	1	1	1
345	53	30	2	2	3	4	1400	2	1	1	0	1	14	110	13	2	1	11.3	0	0	2	5	2	2	2	1	1	2	2	2	0	0	1	0	0	1
346	34	33	1	1	1	1	1375	2	2	1	1	1	10	80	13	2	1	9.4	1	2	1	3	2	2	1	1	2	2	2	0	1	2	0	1	1	1
347	6	30	2	2	1	4	1225	2	1	1	0	2	5	61	12	2	1	12	0	0	2	1	1	2	1	1	1	2	1	1	2	1	1	1	1	1
348	7	34	2	1	1	4	960	2	1	1	0	2	8	61	12	2	1	9.4	1	2	1	1	1	2	1	1	1	2	1	0	0	1	0	0	1	1
349	8	20	2	2	3	1	960	2	1	1	0	1	6	63	12	2	1	13.3	0	0	2	1	1	2	2	1	1	1	1	0	1	1	0	1	1	1
350	6	20	2	2	1	4	895	2	1	1	0	2	5	60	12	2	1	9.3	1	2	1	1	1	2	1	1	1	1	1	0	2	1	0	1	1	1
351	10	25	2	2	1	4	1050	2	1	1	0	1	9	70	12	2	1	13.3	0	0	2	1	1	2	1	1	1	1	1	0	0	0	0	0	0	0
352	6	30	1	2	3	4	1500	2	1	1	0	2	5	60	12	2	1	14	0	0	2	1	1	2	2	1	1	2	1	1	2	2	1	1	1	1
353	28	30	1	2	1	1	1100	2	1	1	0	1	12	80	12	2	1	14	0	0	2	3	2	2	1	1	1	2	1	0	0	2	0	0	1	1
354	8	30	2	2	1	4	1400	2	1	0	0	1	7	60	10	2	1	13	0	0	2	1	1	2	1	1	1	2	1	0	0	2	0	0	1	1
355	29	27	2	2	4	1	800	2	1	3	2	1	8	69	12	2	1	11	0	0	2	3	2	2	3	3	1	1	1	0	2	2	0	1	1	1
356	35	30	2	2	1	1	500	2	1	2	3	1	10.5	86	12.5	2	1	12.4	0	0	2	3	2	1	1	2	1	2	1	0	1	1	0	1	1	1
357	32	30	2	2	1	1	500	2	1	3	3	1	8	71	12	2	1	12	0	0	2	3	2	1	1	3	1	2	1	0	2	2	0	1	1	1
358	20	30	2	2	2	1	400	2	1	2	3	1	7	65	12	2	1	11	0	0	2	2	1	1	1	2	1	2	1	0	2	2	0	1	1	1
359	9	25	2	2	1	1	500	2	1	1	0	1	7.5	69	12	2	1	10.6	1	1	1	1	1	1	1	1	1	1	1	0	0	0	0	0	0	0
360	7	25	2	2	1	1	500	2	1	1	0	1	6.5	64	11.4	2	1	10	1	1	1	1	1	1	1	1	1	1	1	0	0	0	0	0	0	0
361	37	30	2	2	1	1	500	2	1	3	2	1	11.5	85	12.9	2	1	11.6	0	0	2	4	2	1	1	3	1	2	2	0	0	2	0	0	1	1
362	58	37	2	2	3	1	800	2	1	4	2	1	13	91	13	2	1	12	0	0	2	5	2	2	2	4	1	2	2	0	1	2	0	1	1	1
363	55	40	2	2	1	1	1000	2	1	5	2	1	12	87	12.3	2	1	13	0	0	2	5	2	2	1	4	1	3	1	0	1	2	0	1	1	1
364	30	35	2	2	1	1	800	2	1	4	3	1	8.7	75	12.9	2	1	11.6	0	0	2	3	2	2	1	4	1	2	2	0	2	2	0	1	1	1
365	26	30	2	2	1	1	600	2	1	3	3	1	8	72	11.7	2	1	12	0	0	2	3	2	1	1	3	1	2	1	0	2	2	0	1	1	1
366	22	30	2	2	3	1	1000	2	1	3	2	1	7.2	68	11.2	2	1	11	0	0	2	2	1	2	2	3	1	2	1	0	2	2	0	1	1	1
367	7	20	2	2	1	1	500	2	1	1	0	1	6.9	65	12.3	2	1	10.3	1	1	1	1	1	1	1	1	1	1	1	0	0	0	0	0	0	0
368	19	24	2	1	4	1	600	2	1	1	0	1	7	64	12	2	1	11.3	0	0	2	2	1	1	3	1	1	1	1	0	2	2	0	1	1	1
369	28	20	2	2	1	1	500	1	1	1	0	2	9.3	53	12	2	2	10	1	1	1	3	2	1	1	1	1	1	1	0	1	2	0	1	1	1
370	6	22	2	2	1	1	400	1	1	1	0	2	5.2	56	11	2	2	13.6	0	0	2	1	1	1	1	1	1	1	1	0	2	2	0	1	1	1
373	12	25	2	2	4	1	800	2	1	1	0	1	6	62	12.5	2	1	11	0	0	2	2	1	2	3	1	1	1	1	0	2	2	0	1	1	1
374	18	25	2	2	1	1	600	2	1	1	0	1	7	65	12.1	2	1	10.6	1	1	1	2	1	1	1	1	1	1	1	0	2	2	0	1	1	1
375	15	25	2	2	3	1	600	2	1	1	1	1	7.3	67	12	2	1	10.6	1	1	1	2	1	1	2	1	1	1	1	0	1	2	0	1	1	1
376	30	30	2	2	4	1	800	2	1	2	3	1	8.1	82	11.7	2	1	12	0	0	2	3	2	2	3	2	1	2	1	2	2	1	1	1	1	1
377	29	30	2	2	1	1	500	2	1	2	3	1	7.5	68	12.3	2	1	12	0	0	2	3	2	1	1	2	1	2	1	0	2	2	0	1	1	1
378	44	35	2	2	3	1	600	2	1	3	2	1	7.9	79	10.2	2	1	11.3	0	0	2	4	2	1	2	3	1	2	1	1	2	2	1	1	1	1
379	38	35	2	2	1	1	500	2	1	2	2	1	8.5	83	10.6	2	1	11	0	0	2	4	2	1	1	2	1	2	1	1	2	2	1	1	1	1
380	24	30	2	2	1	1	4000	2	1	2	3	1	7	75	10.8	2	1	11	0	0	2	3	2	3	1	2	1	2	1	2	2	2	1	1	1	1
381	54	35	1	2	1	1	700	2	1	5	3	1	10	75	12.1	2	1	13	0	0	2	5	2	1	1	4	1	2	1	0	2	2	0	1	1	1
382	44	30	1	2	4	1	400	2	2	3	2	1	9.7	75	12	2	1	12	0	0	2	4	2	1	3	3	2	2	1	0	2	2	0	1	1	1
383	36	27	1	2	1	1	500	2	1	2	2	1	9	72	11.6	2	1	11	0	0	2	4	2	1	1	2	1	1	1	0	2	2	0	1	1	1
386	24	30	1	2	4	1	500	2	1	3	3	1	7	65	11.7	2	1	11.3	0	0	2	3	2	1	3	3	1	2	1	0	2	2	0	1	1	1
387	32	33	1	2	1	1	500	2	1	2	4	1	7.5	68	11.7	2	1	12	0	0	2	3	2	1	1	2	1	2	1	0	2	2	0	1	1	1
388	6	23	1	2	1	1	800	1	1	1	0	1	5.5	59	12	2	1	10.6	1	1	1	1	1	2	1	1	1	1	1	0	2	2	0	1	1	1
389	7	25	1	2	1	1	500	2	1	1	0	1	7.2	65	11.5	2	1	11	0	0	2	1	1	1	1	1	1	1	1	0	0	1	0	0	1	1
390	24	30	1	2	3	1	600	2	2	2	2	1	8.9	72	12	2	1	11	0	0	2	3	2	1	2	2	2	2	1	0	1	2	0	1	1	1
391	26	30	1	2	4	1	800	2	1	2	3	1	10.1	77	11.6	2	1	11.3	0	0	2	3	2	2	3	2	1	2	1	0	0	2	0	0	1	1
392	12	30	1	2	3	1	500	2	1	4	5	1	7	65	12	2	1	11	0	0	2	2	1	1	2	4	1	2	1	0	2	2	0	1	1	1
393	18	30	1	2	1	1	500	2	1	2	5	1	7	70	10.7	2	1	10.6	1	1	1	2	1	1	1	2	1	2	1	1	2	2	1	1	1	1
394	41	30	2	2	1	1	500	2	1	3	2	1	12.9	99	12.3	2	1	13	0	0	2	4	2	1	1	3	1	2	1	0	0	0	0	0	0	0
395	20	27	1	2	1	1	850	1	2	2	2	1	9.1	81	11.5	2	1	11	0	0	2	2	1	2	1	2	2	1	1	0	1	0	0	1	0	1
396	17	19	1	1	1	1	784	1	1	1	0	1	7	79	11.8	2	1	10	1	1	1	2	1	2	1	1	1	1	1	2	2	0	1	1	0	1
397	18	19	1	1	1	1	620	2	1	1	0	1	9	78	11.5	2	1	9.6	1	2	1	2	1	1	1	1	1	1	1	0	0	0	0	0	0	0
398	12	18	1	1	1	1	446	2	1	1	0	1	7	70	11.5	2	1	11.6	0	0	2	2	1	1	1	1	1	1	1	1	2	1	1	1	1	1
399	19	18	2	2	4	3	1400	2	1	1	0	1	8	78	11.5	2	1	11	0	0	2	2	1	2	3	1	1	1	1	1	1	0	1	1	0	1
400	8	19	1	1	1	1	550	2	1	1	0	1	6.9	74	10.9	2	1	10	1	1	1	1	1	1	1	1	1	1	1	2	1	0	1	1	0	1
401	11	22	1	1	1	1	479	2	2	2	2	1	7	70	9.5	2	1	9	1	2	1	1	1	1	1	2	2	1	1	1	1	1	1	1	1	1
402	17	21	1	1	1	1	550	1	1	1	0	1	7.5	77	10.5	2	1	10	1	1	1	2	1	1	1	1	1	1	1	2	2	0	1	1	0	1
403	10	20	2	1	1	1	740	2	1	1	0	2	8	71	11	2	1	11	0	0	2	1	1	1	1	1	1	1	1	0	0	0	0	0	0	0
404	21	30	1	2	4	1	620	1	1	1	0	1	11.5	80	11	2	1	11	0	0	2	2	1	1	3	1	1	2	1	0	0	0	0	0	0	0
405	20	29	1	2	4	1	542	2	1	1	0	1	11	80	10.9	2	1	11	0	0	2	2	1	1	3	1	1	2	1	0	0	0	0	0	0	0
406	30	28	1	2	1	1	620	2	2	2	2	1	11	81	11.9	2	1	12	0	0	2	3	2	1	1	2	2	2	1	0	0	2	0	0	1	1
407	12	27	2	2	1	1	749	2	1	1	0	1	9	78	11.9	2	1	11	0	0	2	2	1	1	1	1	1	1	1	0	0	0	0	0	0	0
408	36	35	1	2	1	1	1100	2	1	1	0	1	12	93	12	2	1	10.3	1	1	1	4	2	2	1	1	1	2	1	0	0	0	0	0	0	0
409	8	31	1	2	1	4	1000	2	1	1	0	2	8	60	12	2	1	13.3	0	0	2	1	1	2	1	1	1	2	1	0	0	2	0	0	1	1
410	48	25	2	2	1	1	800	2	1	1	0	1	11.5	91	11.5	2	1	12	0	0	2	5	2	2	1	1	1	1	1	0	1	1	0	1	1	1
411	38	29	1	1	1	1	580	2	1	1	0	1	9.6	82	10	2	1	11	0	0	2	4	2	1	1	1	1	2	1	0	2	2	0	1	1	1
